# Supplementary material for: Evaluating the Anti-Melanoma Effects and Toxicity of Cinnamaldehyde Analogues
Source: Molecules. 2023 Oct 28;28(21):7309. doi: 10.3390/molecules28217309 (PMC10647553; doi:10.3390/molecules28217309)
Supplement: Supplementary file 1 [file molecules-28-07309-s001.zip]

Archive with 1 entries (1 files):
- molecules-2631059-supplementary.pdf
